# Supplementary material for: Pro-Tumorigenic Signaling Between Small Extracellular Vesicles of Cancer Cells and Bone Marrow-Derived Mesenchymal Stem Cells—An In Vitro Study
Source: Int J Mol Sci. 2026 Mar 13;27(6):2654. doi: 10.3390/ijms27062654 (PMC13026775; doi:10.3390/ijms27062654)
Supplement: Supplementary file 1 [file ijms-27-02654-s001.zip]

Archive with 2 entries (2 files):
- ijms-4085825-supplementary.zip
- ijms-4085825-supplementary.pdf
